# Supplementary material for: Protein Kinase D Plays a Crucial Role in Maintaining Cardiac Homeostasis by Regulating Post-Translational Modifications of Myofilament Proteins
Source: Int J Mol Sci. 2024 Feb 28;25(5):2790. doi: 10.3390/ijms25052790 (PMC10932171; doi:10.3390/ijms25052790)
Supplement: Supplementary file 1 [file ijms-25-02790-s001.zip]

Archive with 1 entries (1 files):
- ijms-2841513-SI.pdf
